# Supplementary material for: Cumulative SARS-CoV-2 mutations and corresponding changes in immunity in an immunocompromised patient indicate viral evolution within the host
Source: Nat Commun. 2022 May 10;13:2560. doi: 10.1038/s41467-022-30163-4 (PMC9090742; doi:10.1038/s41467-022-30163-4)
Supplement: Supplementary file 3 — Source Data [file 41467_2022_30163_MOESM3_ESM.xlsx]

## Sheet: Figure 1,3&4
	Cumulative SARS-CoV-2 mutations and corresponding changes in immunity in an immunocompromised patient indicate viral evolution within the host
	days after onset of the symptoms	isolation	sample type	value	PFU / ml	Mapped reads	Filter reads	Target reads	mean depth	Uniformity	quality	GISAID upload
			swab	negative
			swab	negative
			swab	negative
			swab	negative
			swab	negative
			swab	negative
			swab	negative
	8		swab	19.1	20000
	63	intratect i.v.	swab	27.95	85000
	67		swab	19.02	20000
	73	isolation successful	swab	28.04	100	271561	0.00%	95.71%	1.541	61.89%	high	EPI_ISL_2106199
	77	intratect i.v.	swab	negative	neg
	79		swab	21.95	11290
	93	isolation successful	swab	20.78	141000	723724	0.04%	98.83%	4.944	95.52%	high	EPI_ISL_2106196
	99	no isolation	swab	27.07	380	14599	0.05%	84.79%	61.4	85.93%	bad	no upload
	102		serum
	104	no isolation	swab	25.36	8800
	109	isolation successful	swab	22.91	6600	576961 (1,178700)	0.00% (0)	99.80% (99,81)	3,679 /7,403)	71.63% (72,33)	high	yes
	112	intratect i.v.
	117		swab	25.89	1200
	120	no isolation	swab	22.42	5000	2,882,489	0.00%	99.30%	19.579	95.38%	high
	123		swab	22.32	9200	1,335,616	0.00%	99.96%	9.337	98.44%	high	EPI_ISL_2106202
	124		serum
	127	isolation successful	swab	23.34	5200	357103 (751,564)	0.00% (0)	97.85% (97,89)	2,108 (4,402)	62.94% (61,82)	high	yes
	129		swab	25.93	8300	1,782,334	0.00%	99.97%	12.518	98.48%		EPI_ISL_2106201
	133	no isolation	swab	34.35	10	22600	0.73%	88.44%	137.4	98.58%	bad	no upload
	136		swab	22.48	8400	913.559	0.01%	99.89%	6.317	84.60%		EPI_ISL_2106191
	143		swab	24.08	5300	589528 (964000) 1310207	0.00% (0) 0	99.77% (99,94) 99,76	2,725 (6,634) 5,944	36.78% (84,11) 36,24		EPI_ISL_2106192
	150		swab	22.4	8400
	158		swab	22.48	5500	316.773	0.04%	99.90%	2.198	97.72%		EPI_ISL_2106193
	164		swab	27.7	220	2,199,042	0.17%	99.93%	15.224	97.69%		EPI_ISL_2106194
	171		swab	24.5	680	2,676,319 (315998)	0.00% (0,02)	99.88% (99,91)	18,487 (2,181)	98.13% (97,4)
	178		swab	31.15	63
	182		swab	28.6	270	1,929,662	0.03%	99.90%	13.169	98.15%		EPI_ISL_2106197
	182		Serum	25.6	1400
	192		swab	30	1.2	6836	0.00%	98.49%	45.4	98.07%	bad
	193		swab	29	9						bad
	193		EDTA-blood	negative
	199		swab	32	44						bad
	203		swab	29.7	127
	205		serum
	213		swab	31.22	2713	460,088 (322000)	0.00% (0,0)	99.87% (99,92)	2,321 (1,77)	62.17% (69,6)	bad
	221		swab	31.5	76
	232		swab	negative
	233		swab	negative
	234		swab	35	43

## Sheet: Figure 2,3&4
	no.	day	date	Sample no	aa Substitutions
	0)	73	21.1.	7101	E:L73F	N:R203K	N:G204R	ORF1a:L758V	ORF1a:P971S	ORF1a:S1905F			ORF1a:M3221I		ORF1a:V3976F	ORF1b:P314L		ORF1b:G336X	ORF1b:S598I	ORF1b:V345X				ORF1b:V711E	ORF1b:I2568X		ORF3a:V255X		S:Q414X		S:D614G	S:T345X						S:A879S
	1)	93	10.2.	15336	E:L73F	N:R203K	N:G204R	ORF1a:L758V	ORF1a:P971S	ORF1a:S1905F			ORF1a:M3221I		ORF1a:V3976F	ORF1b:P314L			ORF1b:S598I			ORF1b:L714X				ORF1b:P1000L					S:D614G							S:A879S
	3)	120 (117)	9.3.	29686	E:L73F	N:R203K	N:G204R	ORF1a:L758V	ORF1a:P971S	ORF1a:S1905F			ORF1a:M3221I		ORF1a:V3976F	ORF1b:P314L			ORF1b:S598I							ORF1b:P1000L		S:Y145X			S:D614G	S:A831X				S:I850X		S:A879S
	4)	123	12.3.	31181	E:L73F	N:R203K	N:G204R	ORF1a:L758V	ORF1a:P971S	ORF1a:S1905F			ORF1a:M3221I		ORF1a:V3976F	ORF1b:P314L			ORF1b:S598I							ORF1b:P1000L		S:Y145X			S:D614G							S:A879S
	5)	129	18.3.	34974	E:L73F	N:R203K	N:G204R	ORF1a:L758V	ORF1a:P971S	ORF1a:S1905F			ORF1a:M3221I		ORF1a:V3976F	ORF1b:P314L			ORF1b:S598I		ORF1b:V711X	ORF1b:L714X				ORF1b:P1000L		S:Y144H		S:E484Q	S:D614G							S:A879S
	7a)	136	25.3.	37972	E:L73F	N:R203K	N:G204R	ORF1a:L758V	ORF1a:P971S	ORF1a:S1905F		ORF1a:T1242X	ORF1a:M3221I	ORF1a:E1245X	ORF1a:V3976F	ORF1b:P314L			ORF1b:S598I											S:E484K	S:D614G							S:A879S
	7b)	136	25.3.	37972b	E:L73F	N:R203K	N:G204R	ORF1a:L758V	ORF1a:P971S	ORF1a:S1905F		ORF1a:T1242I	ORF1a:M3221I		ORF1a:V3976F	ORF1b:P314L			ORF1b:S598I											S:E484K	S:D614G							S:A879S
	8)	143	1.4.	41075	E:L73F	N:R203K	N:G204R	ORF1a:L758V	ORF1a:P971S	ORF1a:S1905F		ORF1a:T1242X	ORF1a:M3221I		ORF1a:V3976F	ORF1b:P314L			ORF1b:S598I		ORF1b:R712X					ORF1b:P1000L				S:E484K	S:D614G							S:A879S
	8b)	143	1.4.	41075b	E:L73F	N:R203K	N:G204R	ORF1a:L758V	ORF1a:P971S	ORF1a:S1905F	ORF1a:E1237X		ORF1a:M3221I	ORF1a:L1249X	ORF1a:V3976F	ORF1b:P314L			ORF1b:S598I				ORF1b:Y710X		ORF1b:G2201V	ORF1b:P1000L				S:E484K	S:D614G							S:A879S
	9)	158	16.4.	47064	E:L73F	N:R203K	N:G204R	ORF1a:L758V	ORF1a:P971S	ORF1a:S1905F		ORF1a:T1242X	ORF1a:M3221I		ORF1a:V3976F	ORF1b:P314L			ORF1b:S598I		ORF1b:D708X									S:E484K	S:D614G					S:H655Y		S:A879S
	10)	164	22.4.	50055	E:L73F	N:R203K	N:G204R	ORF1a:L758V	ORF1a:P971S	ORF1a:S1905F		ORF1a:T1242X	ORF1a:M3221I		ORF1a:V3976F	ORF1b:P314L			ORF1b:S598I				ORF1b:Y710L			ORF1b:P1000L				S:E484K	S:D614G	S:R346I		S:A846X	S:R847K			S:A879S
	11)	171	29.4.	53155	E:L73F	N:R203K	N:G204R	ORF1a:L758V	ORF1a:P971S	ORF1a:S1905F			ORF1a:M3221I		ORF1a:V3976F	ORF1b:P314L			ORF1b:S598I		ORF1b:D708A	ORF1b:K709X	ORF1b:Y710X	ORF1b:V711D	ORF1b:R712X	ORF1b:P1000L			S:N354K	S:E484K	S:D614G							S:A879S
	11b)	171	29.4.	53155b	E:L73F	N:R203K	N:G204R	ORF1a:L758V	ORF1a:P971S	ORF1a:S1905F	ORF1a:L1243P	ORF1a:T1246X	ORF1a:M3221I	ORF1a:E1244L	ORF1a:V3976F	ORF1b:P314L	ORF1a:K1247X	ORF1a:T3284I	ORF1b:S598I							ORF1b:P1000L			S:N354K	S:E484K	S:D614G						S:Q853X	S:A879S
	12)	182	10.5.	56642	E:L73F	N:R203K	N:G204R	ORF1a:L758V	ORF1a:P971S	ORF1a:S1905F			ORF1a:M3221I		ORF1a:V3976F	ORF1b:P314L		ORF1a:T3284I	ORF1b:S598I							ORF1b:P1000L		S:Y144X		S:E484K	S:D614G	S:R346I					S:P681H	S:A879S
	13)	207	4.6.	63474	E:L73F	N:R203K	N:G204R	ORF1a:L758V	ORF1a:P971S	ORF1a:S1905F	ORF1a:F1248C	ORF1a:L1249I	ORF1a:M3221I		ORF1a:V3976F			ORF1a:T3284I											S:W258L	S:E484K	S:D614G	S:R346I		S:G446V			S:P681H	S:A879S	S:D950N

## Sheet: Table 2&3
		0)	seqName	clade	qc.overallScore	qc.overallStatus	totalGaps	totalInsertions	totalMissing	totalMutations	totalNonACGTNs	totalPcrPrimerChanges	substitutions	deletions	insertions	missing	nonACGTNs	pcrPrimerChanges	aaSubstitutions	totalAminoacidSubstitutions	aaDeletions	totalAminoacidDeletions	alignmentEnd	alignmentScore	alignmentStart	qc.missingData.missingDataThreshold	qc.missingData.score	qc.missingData.status	qc.missingData.totalMissing	qc.mixedSites.mixedSitesThreshold	qc.mixedSites.score	qc.mixedSites.status	qc.mixedSites.totalMixedSites	qc.privateMutations.cutoff	qc.privateMutations.excess	qc.privateMutations.score	qc.privateMutations.status	qc.privateMutations.total	qc.snpClusters.clusteredSNPs	qc.snpClusters.score	qc.snpClusters.status	qc.snpClusters.totalSNPs	errors	qc.seqName	nearestTreeNodeId
	day 73		2019-nCoV_MN908947|7101	20B	25	good	292	2	0	18	0	3	C241T,T2537G,C3037T,C3176T,C5979T,G9928T,G12191T,C14408T,G15260T,G20469A,C22858T,A23403G,G24197T,C26437T,C26461T,G28881A,G28882A,G28883C	3875-3899,14475-14501,15599-15626,21170-21172,21814-21820,22597-22803,26157	20354:T,21162:T			ChinaCDC_N_F:G28881A;G28882A;G28883C	E:L73F,N:R203K,N:G204R,ORF1a:L758V,ORF1a:P971S,ORF1a:S1905F,ORF1a:M3221I,ORF1a:V3976F,ORF1b:P314L,ORF1b:G336X,ORF1b:V345X,ORF1b:S598I,ORF1b:V711E,ORF1b:I2568X,ORF3a:V255X,S:T345X,S:Q414X,S:D614G,S:A879S	19	ORF1a:A1204-,ORF1a:E1205-,ORF1a:I1206-,ORF1a:P1207-,ORF1a:K1208-,ORF1a:E1209-,ORF1a:E1210-,ORF1a:V1211-,ORF1b:Y337-,ORF1b:H338-,ORF1b:F339-,ORF1b:R340-,ORF1b:E341-,ORF1b:L342-,ORF1b:G343-,ORF1b:V344-,ORF1b:R712-,ORF1b:N713-,ORF1b:L714-,ORF1b:Q715-,ORF1b:H716-,ORF1b:R717-,ORF1b:L718-,ORF1b:Y719-,ORF1b:E720-,S:P85-,S:F86-,S:R346-,S:F347-,S:A348-,S:S349-,S:V350-,S:Y351-,S:A352-,S:W353-,S:N354-,S:R35…	95	29860	88522	25	3000	0	good	0	10	0	good	0	24	12	50	mediocre	20		0	good	0		2019-nCoV_MN908947|7101	1605
		1)	seqName	clade	qc.overallScore	qc.overallStatus	totalGaps	totalInsertions	totalMissing	totalMutations	totalNonACGTNs	totalPcrPrimerChanges	substitutions	deletions	insertions	missing	nonACGTNs	pcrPrimerChanges	aaSubstitutions	totalAminoacidSubstitutions	aaDeletions	totalAminoacidDeletions	alignmentEnd	alignmentScore	alignmentStart	qc.missingData.missingDataThreshold	qc.missingData.score	qc.missingData.status	qc.missingData.totalMissing	qc.mixedSites.mixedSitesThreshold	qc.mixedSites.score	qc.mixedSites.status	qc.mixedSites.totalMixedSites	qc.privateMutations.cutoff	qc.privateMutations.excess	qc.privateMutations.score	qc.privateMutations.status	qc.privateMutations.total	qc.snpClusters.clusteredSNPs	qc.snpClusters.score	qc.snpClusters.status	qc.snpClusters.totalSNPs	errors	qc.seqName	nearestTreeNodeId
	day 93		2019-nCoV_MN908947|15336	20B	1.11111e+16	good	35	0	0	21	0	3	C241T,T2537G,C3037T,C3176T,C5979T,G9928T,G12191T,C14408T,G15260T,C16466T,T16479C,G20469A,C22858T,A23403G,G24197T,C26437T,C26461T,A28272T,G28881A,G28882A,G28883C	3875-3899,15598-15609				ChinaCDC_N_F:G28881A;G28882A;G28883C	E:L73F,N:R203K,N:G204R,ORF1a:L758V,ORF1a:P971S,ORF1a:S1905F,ORF1a:M3221I,ORF1a:V3976F,ORF1b:P314L,ORF1b:S598I,ORF1b:L714X,ORF1b:P1000L,S:D614G,S:A879S	14	ORF1a:A1204-,ORF1a:E1205-,ORF1a:I1206-,ORF1a:P1207-,ORF1a:K1208-,ORF1a:E1209-,ORF1a:E1210-,ORF1a:V1211-,ORF1b:V711-,ORF1b:R712-,ORF1b:N713-	11	29858	89303	25	3000	0	good	0	10	0	good	0	24	8	3.33333e+16	mediocre	16		0	good	0		2019-nCoV_MN908947|15336	1605
		3)	seqName	clade	qc.overallScore	qc.overallStatus	totalGaps	totalInsertions	totalMissing	totalMutations	totalNonACGTNs	totalPcrPrimerChanges	substitutions	deletions	insertions	missing	nonACGTNs	pcrPrimerChanges	aaSubstitutions	totalAminoacidSubstitutions	aaDeletions	totalAminoacidDeletions	alignmentEnd	alignmentScore	alignmentStart	qc.missingData.missingDataThreshold	qc.missingData.score	qc.missingData.status	qc.missingData.totalMissing	qc.mixedSites.mixedSitesThreshold	qc.mixedSites.score	qc.mixedSites.status	qc.mixedSites.totalMixedSites	qc.privateMutations.cutoff	qc.privateMutations.excess	qc.privateMutations.score	qc.privateMutations.status	qc.privateMutations.total	qc.snpClusters.clusteredSNPs	qc.snpClusters.score	qc.snpClusters.status	qc.snpClusters.totalSNPs	errors	qc.seqName	nearestTreeNodeId
	day 117		2019-nCoV_MN908947|29686	20B	140625	good	107	0	0	20	0	3	C241T,T2537G,C3037T,C3176T,C5979T,G9928T,G12191T,C14408T,G15260T,C16466T,T16479C,G20469A,A23403G,G24197T,C26437T,C26461T,A28272T,G28881A,G28882A,G28883C	3875-3899,21992-21996,24054-24112,24116-24137				ChinaCDC_N_F:G28881A;G28882A;G28883C	E:L73F,N:R203K,N:G204R,ORF1a:L758V,ORF1a:P971S,ORF1a:S1905F,ORF1a:M3221I,ORF1a:V3976F,ORF1b:P314L,ORF1b:S598I,ORF1b:P1000L,S:Y145X,S:D614G,S:A831X,S:I850X,S:A879S	16	ORF1a:A1204-,ORF1a:E1205-,ORF1a:I1206-,ORF1a:P1207-,ORF1a:K1208-,ORF1a:E1209-,ORF1a:E1210-,ORF1a:V1211-,S:Y144-,S:G832-,S:F833-,S:I834-,S:K835-,S:Q836-,S:Y837-,S:G838-,S:D839-,S:C840-,S:L841-,S:G842-,S:D843-,S:I844-,S:A845-,S:A846-,S:R847-,S:D848-,S:L849-,S:A852-,S:Q853-,S:K854-,S:F855-,S:N856-,S:G857-,S:L858-	34	29860	89095	23	3000	0	good	0	10	0	good	0	24	9	37.5	mediocre	17		0	good	0		2019-nCoV_MN908947|29686	1605
		4)	seqName	clade	qc.overallScore	qc.overallStatus	totalGaps	totalInsertions	totalMissing	totalMutations	totalNonACGTNs	totalPcrPrimerChanges	substitutions	deletions	insertions	missing	nonACGTNs	pcrPrimerChanges	aaSubstitutions	totalAminoacidSubstitutions	aaDeletions	totalAminoacidDeletions	alignmentEnd	alignmentScore	alignmentStart	qc.missingData.missingDataThreshold	qc.missingData.score	qc.missingData.status	qc.missingData.totalMissing	qc.mixedSites.mixedSitesThreshold	qc.mixedSites.score	qc.mixedSites.status	qc.mixedSites.totalMixedSites	qc.privateMutations.cutoff	qc.privateMutations.excess	qc.privateMutations.score	qc.privateMutations.status	qc.privateMutations.total	qc.snpClusters.clusteredSNPs	qc.snpClusters.score	qc.snpClusters.status	qc.snpClusters.totalSNPs	errors	qc.seqName	nearestTreeNodeId
	day 123		2019-nCoV_MN908947|31181	20B	1.11111e+16	good	28	0	0	21	0	3	C241T,T2537G,C3037T,C3176T,C5979T,G9928T,G12191T,C14408T,G15260T,C16466T,T16479C,G20469A,C22858T,A23403G,G24197T,C26437T,C26461T,A28272T,G28881A,G28882A,G28883C	3875-3899,21992-21996				ChinaCDC_N_F:G28881A;G28882A;G28883C	E:L73F,N:R203K,N:G204R,ORF1a:L758V,ORF1a:P971S,ORF1a:S1905F,ORF1a:M3221I,ORF1a:V3976F,ORF1b:P314L,ORF1b:S598I,ORF1b:P1000L,S:Y145X,S:D614G,S:A879S	14	ORF1a:A1204-,ORF1a:E1205-,ORF1a:I1206-,ORF1a:P1207-,ORF1a:K1208-,ORF1a:E1209-,ORF1a:E1210-,ORF1a:V1211-,S:Y144-	9	29860	89330	25	3000	0	good	0	10	0	good	0	24	8	3.33333e+16	mediocre	16		0	good	0		2019-nCoV_MN908947|31181	1605
		5)	seqName	clade	qc.overallScore	qc.overallStatus	totalGaps	totalInsertions	totalMissing	totalMutations	totalNonACGTNs	totalPcrPrimerChanges	substitutions	deletions	insertions	missing	nonACGTNs	pcrPrimerChanges	aaSubstitutions	totalAminoacidSubstitutions	aaDeletions	totalAminoacidDeletions	alignmentEnd	alignmentScore	alignmentStart	qc.missingData.missingDataThreshold	qc.missingData.score	qc.missingData.status	qc.missingData.totalMissing	qc.mixedSites.mixedSitesThreshold	qc.mixedSites.score	qc.mixedSites.status	qc.mixedSites.totalMixedSites	qc.privateMutations.cutoff	qc.privateMutations.excess	qc.privateMutations.score	qc.privateMutations.status	qc.privateMutations.total	qc.snpClusters.clusteredSNPs	qc.snpClusters.score	qc.snpClusters.status	qc.snpClusters.totalSNPs	errors	qc.seqName	nearestTreeNodeId
	day 129		2019-nCoV_MN908947|34974	20B	1.73611e+16	good	34	0	0	23	0	3	C241T,T2537G,C3037T,C3176T,C5979T,G9928T,G12191T,C14408T,G15260T,C16466T,T16479C,G20469A,T21992C,C22858T,G23012C,A23403G,G24197T,C26437T,C26461T,A28272T,G28881A,G28882A,G28883C	3875-3899,15599-15609				ChinaCDC_N_F:G28881A;G28882A;G28883C	E:L73F,N:R203K,N:G204R,ORF1a:L758V,ORF1a:P971S,ORF1a:S1905F,ORF1a:M3221I,ORF1a:V3976F,ORF1b:P314L,ORF1b:S598I,ORF1b:V711X,ORF1b:L714X,ORF1b:P1000L,S:Y144H,S:E484Q,S:D614G,S:A879S	17	ORF1a:A1204-,ORF1a:E1205-,ORF1a:I1206-,ORF1a:P1207-,ORF1a:K1208-,ORF1a:E1209-,ORF1a:E1210-,ORF1a:V1211-,ORF1b:R712-,ORF1b:N713-	10	29858	89304	23	3000	0	good	0	10	0	good	0	24	10	4.16667e+16	mediocre	18		0	good	0		2019-nCoV_MN908947|34974	1605
		7a)	seqName	clade	qc.overallScore	qc.overallStatus	totalGaps	totalInsertions	totalMissing	totalMutations	totalNonACGTNs	totalPcrPrimerChanges	substitutions	deletions	insertions	missing	nonACGTNs	pcrPrimerChanges	aaSubstitutions	totalAminoacidSubstitutions	aaDeletions	totalAminoacidDeletions	alignmentEnd	alignmentScore	alignmentStart	qc.missingData.missingDataThreshold	qc.missingData.score	qc.missingData.status	qc.missingData.totalMissing	qc.mixedSites.mixedSitesThreshold	qc.mixedSites.score	qc.mixedSites.status	qc.mixedSites.totalMixedSites	qc.privateMutations.cutoff	qc.privateMutations.excess	qc.privateMutations.score	qc.privateMutations.status	qc.privateMutations.total	qc.snpClusters.clusteredSNPs	qc.snpClusters.score	qc.snpClusters.status	qc.snpClusters.totalSNPs	errors	qc.seqName	nearestTreeNodeId
	day 136		2019-nCoV_MN908947|37972	20B	2025-06-01	good	34	0	0	19	0	3	C241T,T2537G,C3037T,C3176T,C5979T,G9928T,G12191T,C14408T,G15260T,T16479C,G20469A,G23012A,A23403G,G24197T,C26461T,A28272T,G28881A,G28882A,G28883C	3875-3899,3990-4000				ChinaCDC_N_F:G28881A;G28882A;G28883C	E:L73F,N:R203K,N:G204R,ORF1a:L758V,ORF1a:P971S,ORF1a:T1242X,ORF1a:E1245X,ORF1a:S1905F,ORF1a:M3221I,ORF1a:V3976F,ORF1b:P314L,ORF1b:S598I,S:E484K,S:D614G,S:A879S	15	ORF1a:A1204-,ORF1a:E1205-,ORF1a:I1206-,ORF1a:P1207-,ORF1a:K1208-,ORF1a:E1209-,ORF1a:E1210-,ORF1a:V1211-,ORF1a:L1243-,ORF1a:E1244-	10	29850	89290	25	3000	0	good	0	10	0	good	0	24	6	25	good	14		0	good	0		2019-nCoV_MN908947|37972	1605
		7b)	seqName	clade	qc.overallScore	qc.overallStatus	totalGaps	totalInsertions	totalMissing	totalMutations	totalNonACGTNs	totalPcrPrimerChanges	substitutions	deletions	insertions	missing	nonACGTNs	pcrPrimerChanges	aaSubstitutions	totalAminoacidSubstitutions	aaDeletions	totalAminoacidDeletions	alignmentEnd	alignmentScore	alignmentStart	qc.missingData.missingDataThreshold	qc.missingData.score	qc.missingData.status	qc.missingData.totalMissing	qc.mixedSites.mixedSitesThreshold	qc.mixedSites.score	qc.mixedSites.status	qc.mixedSites.totalMixedSites	qc.privateMutations.cutoff	qc.privateMutations.excess	qc.privateMutations.score	qc.privateMutations.status	qc.privateMutations.total	qc.snpClusters.clusteredSNPs	qc.snpClusters.score	qc.snpClusters.status	qc.snpClusters.totalSNPs	errors	qc.seqName	nearestTreeNodeId
	day 136		2019-nCoV_MN908947|37972b	20B	2025-06-01	good	45	0	0	19	0	3	C241T,T2537G,C3037T,C3176T,C5979T,G9928T,G12191T,C14408T,G15260T,T16479C,G20469A,G23012A,A23403G,G24197T,C26461T,A28272T,G28881A,G28882A,G28883C	3875-3899,3990-4011				ChinaCDC_N_F:G28881A;G28882A;G28883C	E:L73F,N:R203K,N:G204R,ORF1a:L758V,ORF1a:P971S,ORF1a:T1242I,ORF1a:S1905F,ORF1a:M3221I,ORF1a:V3976F,ORF1b:P314L,ORF1b:S598I,S:E484K,S:D614G,S:A879S	14	ORF1a:A1204-,ORF1a:E1205-,ORF1a:I1206-,ORF1a:P1207-,ORF1a:K1208-,ORF1a:E1209-,ORF1a:E1210-,ORF1a:V1211-,ORF1a:L1243-,ORF1a:E1244-,ORF1a:E1245-,ORF1a:T1246-,ORF1a:K1247-,ORF1a:F1248-,ORF1a:L1249-	15	29858	89281	25	3000	0	good	0	10	0	good	0	24	6	25	good	14		0	good	0		2019-nCoV_MN908947|37972b	1605
		8a)	seqName	clade	qc.overallScore	qc.overallStatus	totalGaps	totalInsertions	totalMissing	totalMutations	totalNonACGTNs	totalPcrPrimerChanges	substitutions	deletions	insertions	missing	nonACGTNs	pcrPrimerChanges	aaSubstitutions	totalAminoacidSubstitutions	aaDeletions	totalAminoacidDeletions	alignmentEnd	alignmentScore	alignmentStart	qc.missingData.missingDataThreshold	qc.missingData.score	qc.missingData.status	qc.missingData.totalMissing	qc.mixedSites.mixedSitesThreshold	qc.mixedSites.score	qc.mixedSites.status	qc.mixedSites.totalMixedSites	qc.privateMutations.cutoff	qc.privateMutations.excess	qc.privateMutations.score	qc.privateMutations.status	qc.privateMutations.total	qc.snpClusters.clusteredSNPs	qc.snpClusters.score	qc.snpClusters.status	qc.snpClusters.totalSNPs	errors	qc.seqName	nearestTreeNodeId
	day 143		2019-nCoV_MN908947|41075	20B	140625	good	49	0	0	21	0	3	C241T,T2537G,C3037T,C3176T,C5979T,G9928T,G12191T,C14408T,G15260T,C16466T,T16479C,G20469A,G23012A,A23403G,G24197T,C26437T,C26461T,A28272T,G28881A,G28882A,G28883C	3875-3899,3990-4004,15592-15603				ChinaCDC_N_F:G28881A;G28882A;G28883C	E:L73F,N:R203K,N:G204R,ORF1a:L758V,ORF1a:P971S,ORF1a:T1242X,ORF1a:S1905F,ORF1a:M3221I,ORF1a:V3976F,ORF1b:P314L,ORF1b:S598I,ORF1b:R712X,ORF1b:P1000L,S:E484K,S:D614G,S:A879S	16	ORF1a:A1204-,ORF1a:E1205-,ORF1a:I1206-,ORF1a:P1207-,ORF1a:K1208-,ORF1a:E1209-,ORF1a:E1210-,ORF1a:V1211-,ORF1a:L1243-,ORF1a:E1244-,ORF1a:E1245-,ORF1a:T1246-,ORF1b:K709-,ORF1b:Y710-,ORF1b:V711-	15	29858	89260	24	3000	0	good	0	10	0	good	0	24	9	37.5	mediocre	17		0	good	0		2019-nCoV_MN908947|41075	1605
		8b)	seqName	clade	qc.overallScore	qc.overallStatus	totalGaps	totalInsertions	totalMissing	totalMutations	totalNonACGTNs	totalPcrPrimerChanges	substitutions	deletions	insertions	missing	nonACGTNs	pcrPrimerChanges	aaSubstitutions	totalAminoacidSubstitutions	aaDeletions	totalAminoacidDeletions	alignmentEnd	alignmentScore	alignmentStart	qc.missingData.missingDataThreshold	qc.missingData.score	qc.missingData.status	qc.missingData.totalMissing	qc.mixedSites.mixedSitesThreshold	qc.mixedSites.score	qc.mixedSites.status	qc.mixedSites.totalMixedSites	qc.privateMutations.cutoff	qc.privateMutations.excess	qc.privateMutations.score	qc.privateMutations.status	qc.privateMutations.total	qc.snpClusters.clusteredSNPs	qc.snpClusters.score	qc.snpClusters.status	qc.snpClusters.totalSNPs	errors	qc.seqName	nearestTreeNodeId
	day 143		2019-nCoV_MN908947|41075b	20B	1.73611e+16	good	108	0	0	21	0	3	C241T,T2537G,C3037T,C3176T,C5979T,G9928T,G12191T,C14408T,G15260T,C16466T,T16479C,G20469A,G23012A,A23403G,G24197T,C26437T,C26461T,A28272T,G28881A,G28882A,G28883C	3875-3899,3976-4011,15597-15610,20069-20105				ChinaCDC_N_F:G28881A;G28882A;G28883C	E:L73F,N:R203K,N:G204R,ORF1a:L758V,ORF1a:P971S,ORF1a:E1237X,ORF1a:L1249X,ORF1a:S1905F,ORF1a:M3221I,ORF1a:V3976F,ORF1b:P314L,ORF1b:S598I,ORF1b:Y710X,ORF1b:P1000L,ORF1b:G2201V,S:E484K,S:D614G,S:A879S	18	ORF1a:A1204-,ORF1a:E1205-,ORF1a:I1206-,ORF1a:P1207-,ORF1a:K1208-,ORF1a:E1209-,ORF1a:E1210-,ORF1a:V1211-,ORF1a:E1238-,ORF1a:V1239-,ORF1a:T1240-,ORF1a:T1241-,ORF1a:T1242-,ORF1a:L1243-,ORF1a:E1244-,ORF1a:E1245-,ORF1a:T1246-,ORF1a:K1247-,ORF1a:F1248-,ORF1b:V711-,ORF1b:R712-,ORF1b:N713-,ORF1b:L714-,ORF1b:L2202-,ORF1b:Q2203-,ORF1b:P2204-,ORF1b:S2205-,ORF1b:V2206-,ORF1b:G2207-,ORF1b:P2208-,ORF1b:K2209-,…	35	29858	89076	25	3000	0	good	0	10	0	good	0	24	10	4.16667e+16	mediocre	18		0	good	0		2019-nCoV_MN908947|41075b	1605
		9)	seqName	clade	qc.overallScore	qc.overallStatus	totalGaps	totalInsertions	totalMissing	totalMutations	totalNonACGTNs	totalPcrPrimerChanges	substitutions	deletions	insertions	missing	nonACGTNs	pcrPrimerChanges	aaSubstitutions	totalAminoacidSubstitutions	aaDeletions	totalAminoacidDeletions	alignmentEnd	alignmentScore	alignmentStart	qc.missingData.missingDataThreshold	qc.missingData.score	qc.missingData.status	qc.missingData.totalMissing	qc.mixedSites.mixedSitesThreshold	qc.mixedSites.score	qc.mixedSites.status	qc.mixedSites.totalMixedSites	qc.privateMutations.cutoff	qc.privateMutations.excess	qc.privateMutations.score	qc.privateMutations.status	qc.privateMutations.total	qc.snpClusters.clusteredSNPs	qc.snpClusters.score	qc.snpClusters.status	qc.snpClusters.totalSNPs	errors	qc.seqName	nearestTreeNodeId
	day 158		2019-nCoV_MN908947|47064	20B	1.11111e+16	good	57	0	0	20	0	3	C241T,T2537G,C3037T,C3176T,C5979T,G9928T,G12191T,C14408T,G15260T,T16479C,G20469A,G23012A,A23403G,G24197T,C26437T,C26461T,A28272T,G28881A,G28882A,G28883C	3875-3899,3990-4004,15591-15610				ChinaCDC_N_F:G28881A;G28882A;G28883C	E:L73F,N:R203K,N:G204R,ORF1a:L758V,ORF1a:P971S,ORF1a:T1242X,ORF1a:S1905F,ORF1a:M3221I,ORF1a:V3976F,ORF1b:P314L,ORF1b:S598I,ORF1b:D708X,S:E484K,S:D614G,S:H655Y,S:A879S	15	ORF1a:A1204-,ORF1a:E1205-,ORF1a:I1206-,ORF1a:P1207-,ORF1a:K1208-,ORF1a:E1209-,ORF1a:E1210-,ORF1a:V1211-,ORF1a:L1243-,ORF1a:E1244-,ORF1a:E1245-,ORF1a:T1246-,ORF1b:K709-,ORF1b:Y710-,ORF1b:V711-,ORF1b:R712-,ORF1b:N713-,ORF1b:L714-	18	29854	89225	25	3000	0	good	0	10	0	good	0	24	8	3.33333e+16	mediocre	16		0	good	0		2019-nCoV_MN908947|47064	1605
		10)	seqName	clade	qc.overallScore	qc.overallStatus	totalGaps	totalInsertions	totalMissing	totalMutations	totalNonACGTNs	totalPcrPrimerChanges	substitutions	deletions	insertions	missing	nonACGTNs	pcrPrimerChanges	aaSubstitutions	totalAminoacidSubstitutions	aaDeletions	totalAminoacidDeletions	alignmentEnd	alignmentScore	alignmentStart	qc.missingData.missingDataThreshold	qc.missingData.score	qc.missingData.status	qc.missingData.totalMissing	qc.mixedSites.mixedSitesThreshold	qc.mixedSites.score	qc.mixedSites.status	qc.mixedSites.totalMixedSites	qc.privateMutations.cutoff	qc.privateMutations.excess	qc.privateMutations.score	qc.privateMutations.status	qc.privateMutations.total	qc.snpClusters.clusteredSNPs	qc.snpClusters.score	qc.snpClusters.status	qc.snpClusters.totalSNPs	errors	qc.seqName	nearestTreeNodeId
	day 164		2019-nCoV_MN908947|50055	20B	2.93403e+16	good	136	0	0	22	0	3	C241T,T2537G,C3037T,C3176T,C5979T,G9928T,G12191T,C14408T,G15260T,C16466T,T16479C,G20469A,G22599T,G23012A,A23403G,G24197T,C26437T,C26461T,A28272T,G28881A,G28882A,G28883C	3875-3899,3990-4004,15596-15608,21984-21996,24047-24100,24102-24123				ChinaCDC_N_F:G28881A;G28882A;G28883C	E:L73F,N:R203K,N:G204R,ORF1a:L758V,ORF1a:P971S,ORF1a:T1242X,ORF1a:S1905F,ORF1a:M3221I,ORF1a:V3976F,ORF1b:P314L,ORF1b:S598I,ORF1b:Y710L,ORF1b:P1000L,S:R346I,S:E484K,S:D614G,S:A846X,S:R847K,S:A879S	19	ORF1a:A1204-,ORF1a:E1205-,ORF1a:I1206-,ORF1a:P1207-,ORF1a:K1208-,ORF1a:E1209-,ORF1a:E1210-,ORF1a:V1211-,ORF1a:L1243-,ORF1a:E1244-,ORF1a:E1245-,ORF1a:T1246-,ORF1b:V711-,ORF1b:R712-,ORF1b:N713-,ORF1b:L714-,S:L141-,S:G142-,S:V143-,S:Y144-,S:A829-,S:D830-,S:A831-,S:G832-,S:F833-,S:I834-,S:K835-,S:Q836-,S:Y837-,S:G838-,S:D839-,S:C840-,S:L841-,S:G842-,S:D843-,S:I844-,S:A845-,S:D848-,S:L849-,S:I850-,S:C…	44	29854	88971	24	3000	0	good	0	10	0	good	0	24	13	5.41667e+16	mediocre	21		0	good	0		2019-nCoV_MN908947|50055	1605
		11a)	seqName	clade	qc.overallScore	qc.overallStatus	totalGaps	totalInsertions	totalMissing	totalMutations	totalNonACGTNs	totalPcrPrimerChanges	substitutions	deletions	insertions	missing	nonACGTNs	pcrPrimerChanges	aaSubstitutions	totalAminoacidSubstitutions	aaDeletions	totalAminoacidDeletions	alignmentEnd	alignmentScore	alignmentStart	qc.missingData.missingDataThreshold	qc.missingData.score	qc.missingData.status	qc.missingData.totalMissing	qc.mixedSites.mixedSitesThreshold	qc.mixedSites.score	qc.mixedSites.status	qc.mixedSites.totalMixedSites	qc.privateMutations.cutoff	qc.privateMutations.excess	qc.privateMutations.score	qc.privateMutations.status	qc.privateMutations.total	qc.snpClusters.clusteredSNPs	qc.snpClusters.score	qc.snpClusters.status	qc.snpClusters.totalSNPs	errors	qc.seqName	nearestTreeNodeId
	day 171		2019-nCoV_MN908947|53155	20B	56.25	mediocre	66	3	0	26	0	3	C241T,T2537G,C3037T,C3176T,C5979T,G9928T,G12191T,C14408T,G15260T,A15590C,T15591C,T15599A,G15602A,C16466T,T16479C,G20469A,C22624A,G23012A,A23403G,G24197T,C26437T,C26461T,A28272T,G28881A,G28882A,G28883C	3875-3899,3977-4004,15593,15595,15603,21984-21996	15607:GGC			ChinaCDC_N_F:G28881A;G28882A;G28883C	E:L73F,N:R203K,N:G204R,ORF1a:L758V,ORF1a:P971S,ORF1a:S1905F,ORF1a:M3221I,ORF1a:V3976F,ORF1b:P314L,ORF1b:S598I,ORF1b:D708A,ORF1b:K709X,ORF1b:Y710X,ORF1b:V711D,ORF1b:R712X,ORF1b:P1000L,S:N354K,S:E484K,S:D614G,S:A879S	20	ORF1a:A1204-,ORF1a:E1205-,ORF1a:I1206-,ORF1a:P1207-,ORF1a:K1208-,ORF1a:E1209-,ORF1a:E1210-,ORF1a:V1211-,ORF1a:E1238-,ORF1a:V1239-,ORF1a:T1240-,ORF1a:T1241-,ORF1a:T1242-,ORF1a:L1243-,ORF1a:E1244-,ORF1a:E1245-,ORF1a:T1246-,S:L141-,S:G142-,S:V143-,S:Y144-	21	29859	89173	25	3000	0	good	0	10	0	good	0	24	18	75	mediocre	26		0	good	0		2019-nCoV_MN908947|53155	1605
		11b)	seqName	clade	qc.overallScore	qc.overallStatus	totalGaps	totalInsertions	totalMissing	totalMutations	totalNonACGTNs	totalPcrPrimerChanges	substitutions	deletions	insertions	missing	nonACGTNs	pcrPrimerChanges	aaSubstitutions	totalAminoacidSubstitutions	aaDeletions	totalAminoacidDeletions	alignmentEnd	alignmentScore	alignmentStart	qc.missingData.missingDataThreshold	qc.missingData.score	qc.missingData.status	qc.missingData.totalMissing	qc.mixedSites.mixedSitesThreshold	qc.mixedSites.score	qc.mixedSites.status	qc.mixedSites.totalMixedSites	qc.privateMutations.cutoff	qc.privateMutations.excess	qc.privateMutations.score	qc.privateMutations.status	qc.privateMutations.total	qc.snpClusters.clusteredSNPs	qc.snpClusters.score	qc.snpClusters.status	qc.snpClusters.totalSNPs	errors	qc.seqName	nearestTreeNodeId
	day 171		2019-nCoV_MN908947|53155b	20B	56.25	mediocre	74	4	0	27	0	3	C241T,T2537G,C3037T,C3176T,T3991A,T3993C,G3995T,A3996T,C5979T,G9928T,C10116T,G12191T,C14408T,G15260T,C16466T,T16479C,G20469A,C22624A,G23012A,A23403G,G24197T,C26437T,C26461T,A28272T,G28881A,G28882A,G28883C	3875-3899,4002-4006,21984-21996,24086-24120	3989:T,3997:TCG			ChinaCDC_N_F:G28881A;G28882A;G28883C	E:L73F,N:R203K,N:G204R,ORF1a:L758V,ORF1a:P971S,ORF1a:L1243P,ORF1a:E1244L,ORF1a:T1246X,ORF1a:K1247X,ORF1a:S1905F,ORF1a:M3221I,ORF1a:T3284I,ORF1a:V3976F,ORF1b:P314L,ORF1b:S598I,ORF1b:P1000L,S:N354K,S:E484K,S:D614G,S:Q853X,S:A879S,S:D950N	21	ORF1a:A1204-,ORF1a:E1205-,ORF1a:I1206-,ORF1a:P1207-,ORF1a:K1208-,ORF1a:E1209-,ORF1a:E1210-,ORF1a:V1211-,S:L141-,S:G142-,S:V143-,S:Y144-,S:G842-,S:D843-,S:I844-,S:A845-,S:A846-,S:R847-,S:D848-,S:L849-,S:I850-,S:C851-,S:A852-	23	29859	89149	25	3000	0	good	0	10	0	good	0	24	18	75	mediocre	26		0	good	0		2019-nCoV_MN908947|53155b	1605
